# Supplementary material for: Impact of Quantity and Type of Dietary Protein on Cardiovascular Disease Risk Factors Using Standard and Network Meta-analyses of Randomized Controlled Trials
Source: Nutr Rev. 2024 Jul 16;83(3):e814–28. doi: 10.1093/nutrit/nuae086 (PMC11819482; doi:10.1093/nutrit/nuae086)
Supplement: nuae086_Supplementary_Data [file nuae086_supplementary_data.zip]

Archive with 3 entries (2 files):
- nuae086_Supplementary_Data/
- nuae086_Supplementary_Data/NR_PRISMA Checklist.docx
- nuae086_Supplementary_Data/NR_Supplement Tables & Figures.docx
